# Supplementary material for: O-Glycan-Dependent Interaction between MUC1 Glycopeptide and MY.1E12 Antibody by NMR, Molecular Dynamics and Docking Simulations
Source: Int J Mol Sci. 2022 Jul 16;23(14):7855. doi: 10.3390/ijms23147855 (PMC9322718; doi:10.3390/ijms23147855)
Supplement: Supplementary file 1 [file ijms-23-07855-s001.zip]

Archive with 2 entries (2 files):
- Suppementary Tables.pdf
- Supplementary Figures.pdf
